# Supplementary material for: Magnetic Isolation of the Linear Trinuclear Anion in [Cu(Him)6] {Cu(Him)4[Cu(μ-EDTA)(Him)]2}·6H2O (1) as the Novel Imidazolium(+) Salt (H2im)2[Cu(Him)4{(µ-EDTA)Cu(Him)}2]·2H2O (2)—A Comparative Look to Their Crystal Structures, Thermal, Spectral and Magnetic Properties and DFT Calculations
Source: Int J Mol Sci. 2024 Dec 6;25(23):13130. doi: 10.3390/ijms252313130 (PMC11641978; doi:10.3390/ijms252313130)
Supplement: Supplementary file 1 [file ijms-25-13130-s001.zip]

Archive with 1 entries (1 files):
- ijms-3341277-supplementary.pdf
